# Supplementary material for: From Dyes to Drugs? Selective Leishmanicidal Efficacy of Repositioned Methylene Blue and Its Derivatives in In Vitro Evaluation
Source: Biology (Basel). 2025 Nov 30;14(12):1709. doi: 10.3390/biology14121709 (PMC12730333; doi:10.3390/biology14121709)
Supplement: Supplementary file 1 [file biology-14-01709-s001.zip]

Archive with 1 entries (1 files):
- biology-3347590-supplementary.pdf
